# Supplementary material for: OLED Structure Optimization for Pure and Efficient NIR Electroluminescence of Nd3+ Complexes Bearing Fluorinated 1,3-Diketones
Source: Materials (Basel). 2023 Feb 1;16(3):1243. doi: 10.3390/ma16031243 (PMC9919853; doi:10.3390/ma16031243)
Supplement: Supplementary file 1 [file materials-16-01243-s001.zip]

Archive with 1 entries (1 files):
- materials-2109127-supplementary.pdf
